# Supplementary material for: Insights from Lentil Germplasm Resources Leading to Crop Improvement Under Changing Climatic Conditions
Source: Life (Basel). 2025 Mar 31;15(4):561. doi: 10.3390/life15040561 (PMC12028680; doi:10.3390/life15040561)
Supplement: Supplementary file 1 [file life-15-00561-s001.zip]

Archive with 1 entries (1 files):
- life-3493065-supplementary.pdf
